# Supplementary material for: Overexpression of Suaeda salsa SsDHN Gene Enhances Salt Resistance in Tobacco by Improving Photosynthetic Characteristics and Antioxidant Activity
Source: Int J Mol Sci. 2025 Jan 30;26(3):1185. doi: 10.3390/ijms26031185 (PMC11818756; doi:10.3390/ijms26031185)
Supplement: Supplementary file 1 [file ijms-26-01185-s001.zip]

Archive with 1 entries (1 files):
- ijms-3422768-supplementary.pdf
